# Supplementary material for: Cryo-EM analysis of the HCoV-229E spike glycoprotein reveals dynamic prefusion conformational changes
Source: Nat Commun. 2021 Jan 8;12:141. doi: 10.1038/s41467-020-20401-y (PMC7794242; doi:10.1038/s41467-020-20401-y)
Supplement: Supplementary file 8 — Source Data [file 41467_2020_20401_MOESM8_ESM.xlsx]

## Sheet: Pseudotyped-virus entry assay
								average value
				VSV-ΔG-G	56249088	51225254	62375352								inhibitory effect (%)
														µM	peak2			peak3			Unpaired t test	P value
				VSV-ΔG-PCDNA3.1	1618023	1647302	1608525	1.62462e+06	1624617					0	98.74	99.03	102.23	101.64	97.02	101.34		>0.9999
				µM										0.375	25.73	27.54	24.6	15.52	13.87	14.79	***	0.0003
			peak2	0	23740836	23805332	24522102							0.75	17.39	15.32	15.33	8.78	11.47	10.54	**	0.0054
					22116219	22180715	22897485	2.23981e+07	22398140					1.5	14.74	15.86	12.32	6.77	6.44	8.92	**	0.006
				0.375	7388405	7794019	7135495							3	9.77	11.53	9.77	3.96	0.39	1.27	**	0.0023
					5763788	6169402	5510878							6	10.57	10.42	12.9	1.85	0.74	0.66	***	0.0003
				0.75	5520169	5054951	5058991
					3895552	3430334	3434374
				1.5	4925422	5176020	4383422
					3300805	3551403	2758805
				3	3812472	4206644	3812732
					2187855	2582027	2188115
				6	3991734	3959314	4514160
					2367117	2334697	2889543
				µM
			peak3	0	24390890	23354211	24323171
					22766273	21729594	22698554	2.23981e+07	22398140		peak2	0.375			0.75			1.5			3			6			0
				0.375	5100532	4730938	4937324					5763788	6169402	5510878	3895552	3430334	3434374	3300805	3551403	2758805	2187855	2582027	2188115	2367117	2334697	2889543	22116219	22180715	22897485
					3475915	3106321	3312707					0.257333	0.275443	0.246042	0.173923	0.153153	0.153333	0.14737	0.158558	0.123171	0.0976802	0.115279	0.0976918	0.105684	0.104236	0.129008	0.987413	0.990293	1.02229
				0.75	3590958	4193101	3984652
					1966341	2568484	2360035
				1.5	3142048	3066083	3623429
					1517431	1441466	1998812
				3	2510865	1711577	1908621				peak3	0.375			0.75			1.5			3			6			0
					886248	86960	284004					3475915	3106321	3312707	1966341	2568484	2360035	1517431	1441466	1998812	886248	86960	284004	414043	166041	148525	22766273	21729594	22698554
				6	2038660	1790658	1773142					0.155188	0.138687	0.147901	0.0877904	0.114674	0.105367	0.0677481	0.0643565	0.0892401	0.0395679	0.00388247	0.0126798	0.0184856	0.00741316	0.00663113	1.01644	0.970152	1.01341
					414043	166041	148525
